# Supplementary material for: Benchmarking DNA Extraction Methods for Phylogenomic Analysis of Sub-Antarctic Rhodococcus and Williamsia Species
Source: Microorganisms. 2021 Jun 9;9(6):1253. doi: 10.3390/microorganisms9061253 (PMC8227252; doi:10.3390/microorganisms9061253)
Supplement: Supplementary file 1 [file microorganisms-09-01253-s001.zip]

Archive with 1 entries (1 files):
- microorganisms-1210990-supplementary.pdf
